# Supplementary material for: Reasoning over Taxonomic Change: Exploring Alignments for the Perelleschus Use Case
Source: PLoS One. 2015 Feb 20;10(2):e0118247. doi: 10.1371/journal.pone.0118247 (PMC4336294; doi:10.1371/journal.pone.0118247)
Supplement: S1 Dataset — Each input file, saved in. txt format, contains annotations and instructions for run commands to yield the alignments and visualizations shown in the 14 corresponding figures. (ZIP) [file pone.0118247.s001.zip]

Archive with 29 entries (28 files):
- figure10.txt
- __MACOSX/
- __MACOSX/._figure10.txt
- figure11.txt
- __MACOSX/._figure11.txt
- figure12.txt
- __MACOSX/._figure12.txt
- figure13.txt
- __MACOSX/._figure13.txt
- figure14.txt
- __MACOSX/._figure14.txt
- figure15.txt
- __MACOSX/._figure15.txt
- figure16.txt
- __MACOSX/._figure16.txt
- figure2.txt
- __MACOSX/._figure2.txt
- figure4.txt
- __MACOSX/._figure4.txt
- figure5.txt
- __MACOSX/._figure5.txt
- figure6.txt
- __MACOSX/._figure6.txt
- figure7.txt
- __MACOSX/._figure7.txt
- figure8.txt
- __MACOSX/._figure8.txt
- figure9.txt
- __MACOSX/._figure9.txt
