# Supplementary material for: Reasoning over Taxonomic Change: Exploring Alignments for the Perelleschus Use Case
Source: PLoS One. 2015 Feb 20;10(2):e0118247. doi: 10.1371/journal.pone.0118247 (PMC4336294; doi:10.1371/journal.pone.0118247)
Supplement: S1 Dataset — Each input file, saved in. txt format, contains annotations and instructions for run commands to yield the alignments and visualizations shown in the 14 corresponding figures. (ZIP) [file pone.0118247.s001.zip › figure10.txt]

# Franz, N.M. et al. 2014. Reasoning over Taxonomic Change: Exploring Alignments for the Perelleschus Use Case. PONE-D-14-14848.
# Input dataset for Alignment 3, intensional/ostensive reading, Figure 10.
# Euler/X run command, Figure 10A: euler -i figure10.txt -e mnpw --rcgo
# Euler/X run command, Figure 10B: euler -i figure10.txt -e mncb
taxonomy 2001 FranzOBrien 
(DER PHY PER)
(PHY PHY_IC PHYsubcin)
(PER Prectir Peve_Psul)
(Peve_Psul Peve_Pvar Pbiv_Psul)
(Peve_Pvar Pevelyn Pvariab)
(Pbiv_Psul Pbivent Psplend Ppub_Psul)
(Ppub_Psul Ppubico Pcar_Psul)
(Pcar_Psul Pcarlud Psulcat)

taxonomy 1986 WibmerOBrien
(PER Pcarlud Prectir Psubcin)

articulation figure10
[2001.DER includes 1986.PER]
[2001.PHY overlaps 1986.PER]
[2001.PHYsubcin equals 1986.Psubcin]
[2001.PER overlaps 1986.PER]
[2001.Prectir equals 1986.Prectir]
[2001.Pcarlud equals 1986.Pcarlud]
