# Supplementary material for: Reasoning over Taxonomic Change: Exploring Alignments for the Perelleschus Use Case
Source: PLoS One. 2015 Feb 20;10(2):e0118247. doi: 10.1371/journal.pone.0118247 (PMC4336294; doi:10.1371/journal.pone.0118247)
Supplement: S1 Dataset — Each input file, saved in. txt format, contains annotations and instructions for run commands to yield the alignments and visualizations shown in the 14 corresponding figures. (ZIP) [file pone.0118247.s001.zip › figure11.txt]

# Franz, N.M. et al. 2014. Reasoning over Taxonomic Change: Exploring Alignments for the Perelleschus Use Case. PONE-D-14-14848.
# Input dataset for Alignment 4, ostensive reading, Figure 11.
# Euler/X run command, Figure 11A: euler -i figure11.txt -e mnpw --rcgo
# Euler/X run command, Figure 11B: euler -i figure11.txt -e mncb
taxonomy 2006 Franz
(PHYLLO PHY PER)
(PER Prectir Pcar_Peve)
(Pcar_Peve Pcarlud Pevelyn)

taxonomy 2001 FranzOBrien 
(DER PHY PER)
(PHY PHYsubcin nc)
(PER Prectir Peve_Psul)
(Peve_Psul Peve_Pvar Pbiv_Psul)
(Peve_Pvar Pevelyn Pvariab)
(Pbiv_Psul Pbivent Psplend Ppub_Psul)
(Ppub_Psul Ppubico Pcar_Psul)
(Pcar_Psul Pcarlud Psulcat)

articulation figure 11
[2006.PHYLLO is_included_in 2001.DER]
[2006.PHY equals 2001.PHY]
[2006.PHY includes 2001.PHYsubcin]
[2006.PER is_included_in 2001.PER]
[2006.Prectir equals 2001.Prectir]
[2006.Pcar_Peve is_included_in 2001.Peve_Psul]
[2006.Pcar_Peve overlaps 2001.Peve_Pvar]
[2006.Pcar_Peve disjoint 2001.Pvariab]
[2006.Pcar_Peve overlaps 2001.Pbiv_Psul]
[2006.Pcar_Peve disjoint 2001.Pbivent]
[2006.Pcar_Peve disjoint 2001.Psplend]
[2006.Pcar_Peve overlaps 2001.Ppub_Psul]
[2006.Pcar_Peve disjoint 2001.Ppubico]
[2006.Pcar_Peve overlaps 2001.Pcar_Psul]
[2006.Pcar_Peve disjoint 2001.Psulcat]
[2006.Pcarlud equals 2001.Pcarlud]
[2006.Pevelyn equals 2001.Pevelyn]
