# Supplementary material for: Reasoning over Taxonomic Change: Exploring Alignments for the Perelleschus Use Case
Source: PLoS One. 2015 Feb 20;10(2):e0118247. doi: 10.1371/journal.pone.0118247 (PMC4336294; doi:10.1371/journal.pone.0118247)
Supplement: S1 Dataset — Each input file, saved in. txt format, contains annotations and instructions for run commands to yield the alignments and visualizations shown in the 14 corresponding figures. (ZIP) [file pone.0118247.s001.zip › figure13.txt]

# Franz, N.M. et al. 2014. Reasoning over Taxonomic Change: Exploring Alignments for the Perelleschus Use Case. PONE-D-14-14848.
# Input dataset for Alignment 5, ostensive reading, Figure 13.
# Euler/X run command, Figure 13A: euler -i figure13.txt -e mnpw --rcgo
# Euler/X run command, Figure 13B: euler -i figure13.txt -e mncb
taxonomy 2013 FranzCardonaDuque
(PHYLLO PHY PER)
(PHY PHYsubcin nc)
(PER Prectir Peve_Pspi)
(Peve_Pspi Peve_Pvar Pbiv_Pspi)
(Peve_Pvar Pevelyn Pvariab)
(Pbiv_Pspi Pbivent Psplend Pcar_Pspi)
(Pcar_Pspi Pcar_Psul Ppubico Psal_Pspi)
(Pcar_Psul Pcarlud Psulcat)
(Psal_Pspi Psalpin Pspinot)

taxonomy 2006 Franz
(PHYLLO PHY PER)
(PER Prectir Pcar_Peve)
(Pcar_Peve Pcarlud Pevelyn)

articulation figure13
[2013.PHYLLO includes 2006.PHYLLO]
[2013.PHY equals 2006.PHY]
[2013.PHYsubcin is_included_in 2006.PHY]
[2013.PER includes 2006.PER]
[2013.Prectir equals 2006.Prectir]
[2013.Peve_Pspi overlaps 2006.PER]
[2013.Peve_Pspi includes 2006.Pcar_Peve]
[2013.Peve_Pvar overlaps 2006.PER]
[2013.Peve_Pvar overlaps 2006.Pcar_Peve]
[2013.Pevelyn equals 2006.Pevelyn]
[2013.Pvariab disjoint 2006.Pcar_Peve]
[2013.Pbiv_Pspi overlaps 2006.PER]
[2013.Pbiv_Pspi overlaps 2006.Pcar_Peve]
[2013.Pbivent disjoint 2006.Pcar_Peve]
[2013.Psplend disjoint 2006.Pcar_Peve]
[2013.Pcar_Pspi overlaps 2006.Pcar_Peve]
[2013.Pcar_Psul overlaps 2006.Pcar_Peve]
[2013.Pcarlud equals 2006.Pcarlud]
[2013.Psulcat disjoint 2006.Pcar_Peve]
[2013.Ppubico disjoint 2006.Pcar_Peve]
[2013.Psal_Pspi disjoint 2006.Pcar_Peve]
[2013.Psalpin disjoint 2006.Pcar_Peve]
[2013.Pspinot disjoint 2006.Pcar_Peve]
