# Supplementary material for: Reasoning over Taxonomic Change: Exploring Alignments for the Perelleschus Use Case
Source: PLoS One. 2015 Feb 20;10(2):e0118247. doi: 10.1371/journal.pone.0118247 (PMC4336294; doi:10.1371/journal.pone.0118247)
Supplement: S1 Dataset — Each input file, saved in. txt format, contains annotations and instructions for run commands to yield the alignments and visualizations shown in the 14 corresponding figures. (ZIP) [file pone.0118247.s001.zip › figure2.txt]

# Franz, N.M. et al. 2014. Reasoning over Taxonomic Change: Exploring Alignments for the Perelleschus Use Case. PONE-D-14-14848.
# Input dataset for abstract example, Figure 2.
# Euler/X run command, Figure 2D: euler -i figure2.txt --iv
# Euler/X run command, Figure 2E: euler -i figure2.txt -e mnpw --rcgo
# Euler/X run command, Figure 2F: euler -i figure2.txt -e mncb
taxonomy 2 Taxonomy2 
(A B F)
(B CD G)
(F E H I)

taxonomy 1 Taxonomy1 
(A B F)
(B C D E)
(F G H I)

articulation figure2
[2.A equals 1.A]
[2.CD rsum 1.C 1.D]
[2.E equals 1.E]
[2.G equals 1.G]
[2.H equals 1.H]
[2.I equals 1.I]
