# Supplementary material for: Reasoning over Taxonomic Change: Exploring Alignments for the Perelleschus Use Case
Source: PLoS One. 2015 Feb 20;10(2):e0118247. doi: 10.1371/journal.pone.0118247 (PMC4336294; doi:10.1371/journal.pone.0118247)
Supplement: S1 Dataset — Each input file, saved in. txt format, contains annotations and instructions for run commands to yield the alignments and visualizations shown in the 14 corresponding figures. (ZIP) [file pone.0118247.s001.zip › figure6.txt]

# Franz, N.M. et al. 2014. Reasoning over Taxonomic Change: Exploring Alignments for the Perelleschus Use Case. PONE-D-14-14848.
# Input dataset for Alignment 1, intensional reading, Figure 6.
# Euler/X run command, Figure 6A: euler -i figure6.txt -e mnpw --rcgo
# Euler/X run command, Figure 6B: euler -i figure6.txt -e mncb
taxonomy 1954 Voss
(PER Pcarlud Prectir Psubcin)

taxonomy 1936 Guenther
(ELL ELL_IC ELLcarlud)

articulation figure6
[1954.PER is_included_in 1936.ELL]
[1954.Pcarlud equals 1936.ELLcarlud]
[1954.Prectir disjoint 1936.ELLcarlud]
[1954.Psubcin disjoint 1936.ELLcarlud]
