# Supplementary material for: Reasoning over Taxonomic Change: Exploring Alignments for the Perelleschus Use Case
Source: PLoS One. 2015 Feb 20;10(2):e0118247. doi: 10.1371/journal.pone.0118247 (PMC4336294; doi:10.1371/journal.pone.0118247)
Supplement: S1 Dataset — Each input file, saved in. txt format, contains annotations and instructions for run commands to yield the alignments and visualizations shown in the 14 corresponding figures. (ZIP) [file pone.0118247.s001.zip › figure9.txt]

# Franz, N.M. et al. 2014. Reasoning over Taxonomic Change: Exploring Alignments for the Perelleschus Use Case. PONE-D-14-14848.
# Input dataset for Alignment 2, intensional/ostensive reading, Figure 9.
# Euler/X run command, Figure 9: euler -i figure9.txt -e mnpw --rcgo
taxonomy 1986 WibmerOBrien
(PER Pcarlud Prectir Psubcin)

taxonomy 1954 Voss
(PER Pcarlud Prectir Psubcin)

articulation figure9 WibmerOBrien1986-Voss1954
[1986.Pcarlud equals 1954.Pcarlud]
[1986.Prectir equals 1954.Prectir]
[1986.Psubcin equals 1954.Psubcin]
