# Supplementary material for: Reasoning over Taxonomic Change: Exploring Alignments for the Perelleschus Use Case
Source: PLoS One. 2015 Feb 20;10(2):e0118247. doi: 10.1371/journal.pone.0118247 (PMC4336294; doi:10.1371/journal.pone.0118247)
Supplement: S2 Dataset — Each output file, saved in. csv format, is sorted according to the deduced/inferred output MIR. See also S1 Dataset and main text. (ZIP) [file pone.0118247.s002.zip]

Archive with 14 entries (14 files):
- figure10_mir.csv
- figure11_mir.csv
- figure12_mir.csv
- figure13_mir.csv
- figure14_mir.csv
- figure15_mir.csv
- figure16_mir.csv
- figure2_mir.csv
- figure4_mir.csv
- figure5_mir.csv
- figure6_mir.csv
- figure7_mir.csv
- figure8_mir.csv
- figure9_mir.csv
