# Supplementary material for: Reasoning over Taxonomic Change: Exploring Alignments for the Perelleschus Use Case
Source: PLoS One. 2015 Feb 20;10(2):e0118247. doi: 10.1371/journal.pone.0118247 (PMC4336294; doi:10.1371/journal.pone.0118247)
Supplement: S2 Dataset — Each output file, saved in. csv format, is sorted according to the deduced/inferred output MIR. See also S1 Dataset and main text. (ZIP) [file pone.0118247.s002.zip › figure10_mir.csv]

1986.PER	<	2001.DER	inferred
1986.PER	><	2001.PER	inferred
1986.PER	><	2001.PHY	inferred
1986.PER	!	2001.PHY_IC	inferred
1986.PER	><	2001.Pbiv_Psul	inferred
1986.PER	!	2001.Pbivent	inferred
1986.PER	><	2001.Pcar_Psul	inferred
1986.PER	><	2001.Peve_Psul	inferred
1986.PER	!	2001.Peve_Pvar	inferred
1986.PER	!	2001.Pevelyn	inferred
1986.PER	><	2001.Ppub_Psul	inferred
1986.PER	!	2001.Ppubico	inferred
1986.PER	!	2001.Psplend	inferred
1986.PER	!	2001.Psulcat	inferred
1986.PER	!	2001.Pvariab	inferred
1986.Pcarlud	<	2001.DER	inferred
1986.Pcarlud	<	2001.PER	inferred
1986.Pcarlud	!	2001.PHY	inferred
1986.Pcarlud	!	2001.PHY_IC	inferred
1986.Pcarlud	<	2001.Pbiv_Psul	inferred
1986.Pcarlud	!	2001.Pbivent	inferred
1986.Pcarlud	<	2001.Pcar_Psul	inferred
1986.Pcarlud	=	2001.Pcarlud	inferred
1986.Pcarlud	<	2001.Peve_Psul	inferred
1986.Pcarlud	!	2001.Peve_Pvar	inferred
1986.Pcarlud	!	2001.Pevelyn	inferred
1986.Pcarlud	<	2001.Ppub_Psul	inferred
1986.Pcarlud	!	2001.Ppubico	inferred
1986.Pcarlud	!	2001.Psplend	inferred
1986.Pcarlud	!	2001.Pvariab	inferred
1986.Prectir	<	2001.DER	inferred
1986.Prectir	<	2001.PER	inferred
1986.Prectir	!	2001.PHY	inferred
1986.Prectir	!	2001.PHY_IC	inferred
1986.Prectir	!	2001.Pbiv_Psul	inferred
1986.Prectir	!	2001.Pbivent	inferred
1986.Prectir	!	2001.Pcar_Psul	inferred
1986.Prectir	!	2001.Peve_Pvar	inferred
1986.Prectir	!	2001.Pevelyn	inferred
1986.Prectir	!	2001.Ppub_Psul	inferred
1986.Prectir	!	2001.Ppubico	inferred
1986.Prectir	=	2001.Prectir	inferred
1986.Prectir	!	2001.Psplend	inferred
1986.Prectir	!	2001.Psulcat	inferred
1986.Prectir	!	2001.Pvariab	inferred
1986.Psubcin	<	2001.DER	inferred
1986.Psubcin	!	2001.PER	inferred
1986.Psubcin	<	2001.PHY	inferred
1986.Psubcin	=	2001.PHYsubcin	inferred
1986.Psubcin	!	2001.Pbiv_Psul	inferred
1986.Psubcin	!	2001.Pbivent	inferred
1986.Psubcin	!	2001.Pcar_Psul	inferred
1986.Psubcin	!	2001.Peve_Psul	inferred
1986.Psubcin	!	2001.Peve_Pvar	inferred
1986.Psubcin	!	2001.Pevelyn	inferred
1986.Psubcin	!	2001.Ppub_Psul	inferred
1986.Psubcin	!	2001.Ppubico	inferred
1986.Psubcin	!	2001.Psplend	inferred
1986.Psubcin	!	2001.Psulcat	inferred
1986.Psubcin	!	2001.Pvariab	inferred
1986.PER	>	2001.PHYsubcin	input
1986.PER	>	2001.Pcarlud	input
1986.PER	>	2001.Prectir	input
1986.Pcarlud	!	2001.PHYsubcin	input
1986.Pcarlud	!	2001.Prectir	input
1986.Pcarlud	!	2001.Psulcat	input
1986.Prectir	!	2001.PHYsubcin	input
1986.Prectir	!	2001.Pcarlud	input
1986.Prectir	!	2001.Peve_Psul	input
1986.Psubcin	!	2001.PHY_IC	input
1986.Psubcin	!	2001.Pcarlud	input
1986.Psubcin	!	2001.Prectir	input
