# Supplementary material for: Reasoning over Taxonomic Change: Exploring Alignments for the Perelleschus Use Case
Source: PLoS One. 2015 Feb 20;10(2):e0118247. doi: 10.1371/journal.pone.0118247 (PMC4336294; doi:10.1371/journal.pone.0118247)
Supplement: S2 Dataset — Each output file, saved in. csv format, is sorted according to the deduced/inferred output MIR. See also S1 Dataset and main text. (ZIP) [file pone.0118247.s002.zip › figure11_mir.csv]

2001.DER	>	2006.PHYLLO	inferred
2001.PER	>	2006.PER	inferred
2001.PER	><	2006.PHYLLO	inferred
2001.PHY	=	2006.PHY	inferred
2001.PHY	<	2006.PHYLLO	inferred
2001.PHY	!	2006.Pcar_Peve	inferred
2001.PHY	!	2006.Pcarlud	inferred
2001.PHY	!	2006.Pevelyn	inferred
2001.PHY	!	2006.Prectir	inferred
2001.PHYsubcin	!	2006.PER	inferred
2001.PHYsubcin	<	2006.PHY	inferred
2001.PHYsubcin	<	2006.PHYLLO	inferred
2001.PHYsubcin	!	2006.Pcar_Peve	inferred
2001.PHYsubcin	!	2006.Pcarlud	inferred
2001.PHYsubcin	!	2006.Pevelyn	inferred
2001.PHYsubcin	!	2006.Prectir	inferred
2001.Pbiv_Psul	><	2006.PER	inferred
2001.Pbiv_Psul	!	2006.PHY	inferred
2001.Pbiv_Psul	><	2006.PHYLLO	inferred
2001.Pbiv_Psul	><	2006.Pcar_Peve	inferred
2001.Pbiv_Psul	!	2006.Pevelyn	inferred
2001.Pbiv_Psul	!	2006.Prectir	inferred
2001.Pbivent	!	2006.PER	inferred
2001.Pbivent	!	2006.PHY	inferred
2001.Pbivent	!	2006.PHYLLO	inferred
2001.Pbivent	!	2006.Pcar_Peve	inferred
2001.Pbivent	!	2006.Pcarlud	inferred
2001.Pbivent	!	2006.Pevelyn	inferred
2001.Pbivent	!	2006.Prectir	inferred
2001.Pcar_Psul	><	2006.PER	inferred
2001.Pcar_Psul	!	2006.PHY	inferred
2001.Pcar_Psul	><	2006.PHYLLO	inferred
2001.Pcar_Psul	><	2006.Pcar_Peve	inferred
2001.Pcar_Psul	!	2006.Pevelyn	inferred
2001.Pcar_Psul	!	2006.Prectir	inferred
2001.Pcarlud	<	2006.PER	inferred
2001.Pcarlud	!	2006.PHY	inferred
2001.Pcarlud	<	2006.PHYLLO	inferred
2001.Pcarlud	<	2006.Pcar_Peve	inferred
2001.Pcarlud	=	2006.Pcarlud	inferred
2001.Pcarlud	!	2006.Prectir	inferred
2001.Peve_Psul	><	2006.PER	inferred
2001.Peve_Psul	!	2006.PHY	inferred
2001.Peve_Psul	><	2006.PHYLLO	inferred
2001.Peve_Psul	>	2006.Pcar_Peve	inferred
2001.Peve_Pvar	><	2006.PER	inferred
2001.Peve_Pvar	!	2006.PHY	inferred
2001.Peve_Pvar	><	2006.PHYLLO	inferred
2001.Peve_Pvar	><	2006.Pcar_Peve	inferred
2001.Peve_Pvar	!	2006.Pcarlud	inferred
2001.Peve_Pvar	!	2006.Prectir	inferred
2001.Pevelyn	<	2006.PER	inferred
2001.Pevelyn	!	2006.PHY	inferred
2001.Pevelyn	<	2006.PHYLLO	inferred
2001.Pevelyn	<	2006.Pcar_Peve	inferred
2001.Pevelyn	=	2006.Pevelyn	inferred
2001.Pevelyn	!	2006.Prectir	inferred
2001.Ppub_Psul	><	2006.PER	inferred
2001.Ppub_Psul	!	2006.PHY	inferred
2001.Ppub_Psul	><	2006.PHYLLO	inferred
2001.Ppub_Psul	><	2006.Pcar_Peve	inferred
2001.Ppub_Psul	!	2006.Pevelyn	inferred
2001.Ppub_Psul	!	2006.Prectir	inferred
2001.Ppubico	!	2006.PER	inferred
2001.Ppubico	!	2006.PHY	inferred
2001.Ppubico	!	2006.PHYLLO	inferred
2001.Ppubico	!	2006.Pcar_Peve	inferred
2001.Ppubico	!	2006.Pcarlud	inferred
2001.Ppubico	!	2006.Pevelyn	inferred
2001.Ppubico	!	2006.Prectir	inferred
2001.Prectir	<	2006.PER	inferred
2001.Prectir	!	2006.PHY	inferred
2001.Prectir	<	2006.PHYLLO	inferred
2001.Prectir	!	2006.Pcarlud	inferred
2001.Prectir	!	2006.Pevelyn	inferred
2001.Prectir	=	2006.Prectir	inferred
2001.Psplend	!	2006.PER	inferred
2001.Psplend	!	2006.PHY	inferred
2001.Psplend	!	2006.PHYLLO	inferred
2001.Psplend	!	2006.Pcar_Peve	inferred
2001.Psplend	!	2006.Pcarlud	inferred
2001.Psplend	!	2006.Pevelyn	inferred
2001.Psplend	!	2006.Prectir	inferred
2001.Psulcat	!	2006.PER	inferred
2001.Psulcat	!	2006.PHY	inferred
2001.Psulcat	!	2006.PHYLLO	inferred
2001.Psulcat	!	2006.Pcar_Peve	inferred
2001.Psulcat	!	2006.Pevelyn	inferred
2001.Psulcat	!	2006.Prectir	inferred
2001.Pvariab	!	2006.PER	inferred
2001.Pvariab	!	2006.PHY	inferred
2001.Pvariab	!	2006.PHYLLO	inferred
2001.Pvariab	!	2006.Pcar_Peve	inferred
2001.Pvariab	!	2006.Pcarlud	inferred
2001.Pvariab	!	2006.Prectir	inferred
2001.ncPHY	!	2006.PER	inferred
2001.ncPHY	<	2006.PHY	inferred
2001.ncPHY	<	2006.PHYLLO	inferred
2001.ncPHY	!	2006.Pcar_Peve	inferred
2001.ncPHY	!	2006.Pcarlud	inferred
2001.ncPHY	!	2006.Pevelyn	inferred
2001.ncPHY	!	2006.Prectir	inferred
2001.DER	>	2006.PER	input
2001.DER	>	2006.PHY	input
2001.DER	>	2006.Pcar_Peve	input
2001.DER	>	2006.Pcarlud	input
2001.DER	>	2006.Pevelyn	input
2001.DER	>	2006.Prectir	input
2001.PER	!	2006.PHY	input
2001.PER	>	2006.Pcar_Peve	input
2001.PER	>	2006.Pcarlud	input
2001.PER	>	2006.Pevelyn	input
2001.PER	>	2006.Prectir	input
2001.PHY	!	2006.PER	input
2001.Pbiv_Psul	>	2006.Pcarlud	input
2001.Pcar_Psul	>	2006.Pcarlud	input
2001.Pcarlud	!	2006.Pevelyn	input
2001.Peve_Psul	>	2006.Pcarlud	input
2001.Peve_Psul	>	2006.Pevelyn	input
2001.Peve_Psul	!	2006.Prectir	input
2001.Peve_Pvar	>	2006.Pevelyn	input
2001.Pevelyn	!	2006.Pcarlud	input
2001.Ppub_Psul	>	2006.Pcarlud	input
2001.Prectir	!	2006.Pcar_Peve	input
2001.Psulcat	!	2006.Pcarlud	input
2001.Pvariab	!	2006.Pevelyn	input
