# Supplementary material for: Reasoning over Taxonomic Change: Exploring Alignments for the Perelleschus Use Case
Source: PLoS One. 2015 Feb 20;10(2):e0118247. doi: 10.1371/journal.pone.0118247 (PMC4336294; doi:10.1371/journal.pone.0118247)
Supplement: S2 Dataset — Each output file, saved in. csv format, is sorted according to the deduced/inferred output MIR. See also S1 Dataset and main text. (ZIP) [file pone.0118247.s002.zip › figure13_mir.csv]

2006.PER	<	2013.PER	inferred
2006.PER	<	2013.PHYLLO	inferred
2006.PER	!	2013.PHYsubcin	inferred
2006.PER	><	2013.Pbiv_Pspi	inferred
2006.PER	!	2013.Pbivent	inferred
2006.PER	><	2013.Pcar_Pspi	inferred
2006.PER	><	2013.Pcar_Psul	inferred
2006.PER	><	2013.Peve_Pspi	inferred
2006.PER	><	2013.Peve_Pvar	inferred
2006.PER	!	2013.Ppubico	inferred
2006.PER	!	2013.Psal_Pspi	inferred
2006.PER	!	2013.Psalpin	inferred
2006.PER	!	2013.Pspinot	inferred
2006.PER	!	2013.Psplend	inferred
2006.PER	!	2013.Psulcat	inferred
2006.PER	!	2013.Pvariab	inferred
2006.PER	!	2013.ncPHY	inferred
2006.PHY	=	2013.PHY	inferred
2006.PHY	<	2013.PHYLLO	inferred
2006.PHY	!	2013.Pbiv_Pspi	inferred
2006.PHY	!	2013.Pbivent	inferred
2006.PHY	!	2013.Pcar_Pspi	inferred
2006.PHY	!	2013.Pcar_Psul	inferred
2006.PHY	!	2013.Pcarlud	inferred
2006.PHY	!	2013.Peve_Pspi	inferred
2006.PHY	!	2013.Peve_Pvar	inferred
2006.PHY	!	2013.Pevelyn	inferred
2006.PHY	!	2013.Ppubico	inferred
2006.PHY	!	2013.Prectir	inferred
2006.PHY	!	2013.Psal_Pspi	inferred
2006.PHY	!	2013.Psalpin	inferred
2006.PHY	!	2013.Pspinot	inferred
2006.PHY	!	2013.Psplend	inferred
2006.PHY	!	2013.Psulcat	inferred
2006.PHY	!	2013.Pvariab	inferred
2006.PHYLLO	><	2013.PER	inferred
2006.PHYLLO	<	2013.PHYLLO	inferred
2006.PHYLLO	><	2013.Pbiv_Pspi	inferred
2006.PHYLLO	!	2013.Pbivent	inferred
2006.PHYLLO	><	2013.Pcar_Pspi	inferred
2006.PHYLLO	><	2013.Pcar_Psul	inferred
2006.PHYLLO	><	2013.Peve_Pspi	inferred
2006.PHYLLO	><	2013.Peve_Pvar	inferred
2006.PHYLLO	!	2013.Ppubico	inferred
2006.PHYLLO	!	2013.Psal_Pspi	inferred
2006.PHYLLO	!	2013.Psalpin	inferred
2006.PHYLLO	!	2013.Pspinot	inferred
2006.PHYLLO	!	2013.Psplend	inferred
2006.PHYLLO	!	2013.Psulcat	inferred
2006.PHYLLO	!	2013.Pvariab	inferred
2006.PHYLLO	>	2013.ncPHY	inferred
2006.Pcar_Peve	<	2013.PER	inferred
2006.Pcar_Peve	!	2013.PHY	inferred
2006.Pcar_Peve	<	2013.PHYLLO	inferred
2006.Pcar_Peve	!	2013.PHYsubcin	inferred
2006.Pcar_Peve	><	2013.Pbiv_Pspi	inferred
2006.Pcar_Peve	!	2013.Pbivent	inferred
2006.Pcar_Peve	><	2013.Pcar_Pspi	inferred
2006.Pcar_Peve	><	2013.Pcar_Psul	inferred
2006.Pcar_Peve	<	2013.Peve_Pspi	inferred
2006.Pcar_Peve	><	2013.Peve_Pvar	inferred
2006.Pcar_Peve	!	2013.Ppubico	inferred
2006.Pcar_Peve	!	2013.Psal_Pspi	inferred
2006.Pcar_Peve	!	2013.Psalpin	inferred
2006.Pcar_Peve	!	2013.Pspinot	inferred
2006.Pcar_Peve	!	2013.Psplend	inferred
2006.Pcar_Peve	!	2013.Psulcat	inferred
2006.Pcar_Peve	!	2013.Pvariab	inferred
2006.Pcar_Peve	!	2013.ncPHY	inferred
2006.Pcarlud	<	2013.PER	inferred
2006.Pcarlud	!	2013.PHY	inferred
2006.Pcarlud	<	2013.PHYLLO	inferred
2006.Pcarlud	!	2013.PHYsubcin	inferred
2006.Pcarlud	<	2013.Pbiv_Pspi	inferred
2006.Pcarlud	!	2013.Pbivent	inferred
2006.Pcarlud	<	2013.Pcar_Pspi	inferred
2006.Pcarlud	<	2013.Pcar_Psul	inferred
2006.Pcarlud	=	2013.Pcarlud	inferred
2006.Pcarlud	<	2013.Peve_Pspi	inferred
2006.Pcarlud	!	2013.Peve_Pvar	inferred
2006.Pcarlud	!	2013.Ppubico	inferred
2006.Pcarlud	!	2013.Prectir	inferred
2006.Pcarlud	!	2013.Psal_Pspi	inferred
2006.Pcarlud	!	2013.Psalpin	inferred
2006.Pcarlud	!	2013.Pspinot	inferred
2006.Pcarlud	!	2013.Psplend	inferred
2006.Pcarlud	!	2013.Pvariab	inferred
2006.Pcarlud	!	2013.ncPHY	inferred
2006.Pevelyn	<	2013.PER	inferred
2006.Pevelyn	!	2013.PHY	inferred
2006.Pevelyn	<	2013.PHYLLO	inferred
2006.Pevelyn	!	2013.PHYsubcin	inferred
2006.Pevelyn	!	2013.Pbiv_Pspi	inferred
2006.Pevelyn	!	2013.Pbivent	inferred
2006.Pevelyn	!	2013.Pcar_Pspi	inferred
2006.Pevelyn	!	2013.Pcar_Psul	inferred
2006.Pevelyn	<	2013.Peve_Pspi	inferred
2006.Pevelyn	<	2013.Peve_Pvar	inferred
2006.Pevelyn	=	2013.Pevelyn	inferred
2006.Pevelyn	!	2013.Ppubico	inferred
2006.Pevelyn	!	2013.Prectir	inferred
2006.Pevelyn	!	2013.Psal_Pspi	inferred
2006.Pevelyn	!	2013.Psalpin	inferred
2006.Pevelyn	!	2013.Pspinot	inferred
2006.Pevelyn	!	2013.Psplend	inferred
2006.Pevelyn	!	2013.Psulcat	inferred
2006.Pevelyn	!	2013.ncPHY	inferred
2006.Prectir	<	2013.PER	inferred
2006.Prectir	!	2013.PHY	inferred
2006.Prectir	<	2013.PHYLLO	inferred
2006.Prectir	!	2013.PHYsubcin	inferred
2006.Prectir	!	2013.Pbiv_Pspi	inferred
2006.Prectir	!	2013.Pbivent	inferred
2006.Prectir	!	2013.Pcar_Pspi	inferred
2006.Prectir	!	2013.Pcar_Psul	inferred
2006.Prectir	!	2013.Pcarlud	inferred
2006.Prectir	!	2013.Peve_Pvar	inferred
2006.Prectir	!	2013.Pevelyn	inferred
2006.Prectir	!	2013.Ppubico	inferred
2006.Prectir	=	2013.Prectir	inferred
2006.Prectir	!	2013.Psal_Pspi	inferred
2006.Prectir	!	2013.Psalpin	inferred
2006.Prectir	!	2013.Pspinot	inferred
2006.Prectir	!	2013.Psplend	inferred
2006.Prectir	!	2013.Psulcat	inferred
2006.Prectir	!	2013.Pvariab	inferred
2006.Prectir	!	2013.ncPHY	inferred
2006.PER	!	2013.PHY	input
2006.PER	>	2013.Pcarlud	input
2006.PER	>	2013.Pevelyn	input
2006.PER	>	2013.Prectir	input
2006.PHY	!	2013.PER	input
2006.PHY	>	2013.PHYsubcin	input
2006.PHY	>	2013.ncPHY	input
2006.PHYLLO	>	2013.PHY	input
2006.PHYLLO	>	2013.PHYsubcin	input
2006.PHYLLO	>	2013.Pcarlud	input
2006.PHYLLO	>	2013.Pevelyn	input
2006.PHYLLO	>	2013.Prectir	input
2006.Pcar_Peve	>	2013.Pcarlud	input
2006.Pcar_Peve	>	2013.Pevelyn	input
2006.Pcar_Peve	!	2013.Prectir	input
2006.Pcarlud	!	2013.Pevelyn	input
2006.Pcarlud	!	2013.Psulcat	input
2006.Pevelyn	!	2013.Pcarlud	input
2006.Pevelyn	!	2013.Pvariab	input
2006.Prectir	!	2013.Peve_Pspi	input
