# Supplementary material for: Reasoning over Taxonomic Change: Exploring Alignments for the Perelleschus Use Case
Source: PLoS One. 2015 Feb 20;10(2):e0118247. doi: 10.1371/journal.pone.0118247 (PMC4336294; doi:10.1371/journal.pone.0118247)
Supplement: S2 Dataset — Each output file, saved in. csv format, is sorted according to the deduced/inferred output MIR. See also S1 Dataset and main text. (ZIP) [file pone.0118247.s002.zip › figure16_mir.csv]

2001.DER	=	2013.PHYLLO	inferred
2001.PER	=	2013.PER	inferred
2001.PER	<	2013.PHYLLO	inferred
2001.PHY	=	2013.PHY	inferred
2001.PHY	<	2013.PHYLLO	inferred
2001.PHY	=	2013.PHYsubcin	inferred
2001.PHY	!	2013.Pbiv_Pspi	inferred
2001.PHY	!	2013.Pbivent	inferred
2001.PHY	!	2013.Pcar_Pspi	inferred
2001.PHY	!	2013.Pcar_Psul	inferred
2001.PHY	!	2013.Pcarlud	inferred
2001.PHY	!	2013.Peve_Pspi	inferred
2001.PHY	!	2013.Peve_Pvar	inferred
2001.PHY	!	2013.Pevelyn	inferred
2001.PHY	!	2013.Ppubico	inferred
2001.PHY	!	2013.Prectir	inferred
2001.PHY	!	2013.Psal_Pspi	inferred
2001.PHY	!	2013.Psalpin	inferred
2001.PHY	!	2013.Pspinot	inferred
2001.PHY	!	2013.Psplend	inferred
2001.PHY	!	2013.Psulcat	inferred
2001.PHY	!	2013.Pvariab	inferred
2001.PHYsubcin	=	2013.PHY	inferred
2001.PHYsubcin	<	2013.PHYLLO	inferred
2001.PHYsubcin	=	2013.PHYsubcin	inferred
2001.PHYsubcin	!	2013.Pbiv_Pspi	inferred
2001.PHYsubcin	!	2013.Pbivent	inferred
2001.PHYsubcin	!	2013.Pcar_Pspi	inferred
2001.PHYsubcin	!	2013.Pcar_Psul	inferred
2001.PHYsubcin	!	2013.Pcarlud	inferred
2001.PHYsubcin	!	2013.Peve_Pspi	inferred
2001.PHYsubcin	!	2013.Peve_Pvar	inferred
2001.PHYsubcin	!	2013.Pevelyn	inferred
2001.PHYsubcin	!	2013.Ppubico	inferred
2001.PHYsubcin	!	2013.Prectir	inferred
2001.PHYsubcin	!	2013.Psal_Pspi	inferred
2001.PHYsubcin	!	2013.Psalpin	inferred
2001.PHYsubcin	!	2013.Pspinot	inferred
2001.PHYsubcin	!	2013.Psplend	inferred
2001.PHYsubcin	!	2013.Psulcat	inferred
2001.PHYsubcin	!	2013.Pvariab	inferred
2001.Pbiv_Psul	<	2013.PER	inferred
2001.Pbiv_Psul	!	2013.PHY	inferred
2001.Pbiv_Psul	<	2013.PHYLLO	inferred
2001.Pbiv_Psul	!	2013.PHYsubcin	inferred
2001.Pbiv_Psul	=	2013.Pbiv_Pspi	inferred
2001.Pbiv_Psul	<	2013.Peve_Pspi	inferred
2001.Pbiv_Psul	!	2013.Pevelyn	inferred
2001.Pbiv_Psul	!	2013.Prectir	inferred
2001.Pbiv_Psul	!	2013.Pvariab	inferred
2001.Pbivent	<	2013.PER	inferred
2001.Pbivent	!	2013.PHY	inferred
2001.Pbivent	<	2013.PHYLLO	inferred
2001.Pbivent	!	2013.PHYsubcin	inferred
2001.Pbivent	<	2013.Pbiv_Pspi	inferred
2001.Pbivent	=	2013.Pbivent	inferred
2001.Pbivent	!	2013.Pcar_Psul	inferred
2001.Pbivent	!	2013.Pcarlud	inferred
2001.Pbivent	<	2013.Peve_Pspi	inferred
2001.Pbivent	!	2013.Peve_Pvar	inferred
2001.Pbivent	!	2013.Pevelyn	inferred
2001.Pbivent	!	2013.Ppubico	inferred
2001.Pbivent	!	2013.Prectir	inferred
2001.Pbivent	!	2013.Psal_Pspi	inferred
2001.Pbivent	!	2013.Psalpin	inferred
2001.Pbivent	!	2013.Pspinot	inferred
2001.Pbivent	!	2013.Psulcat	inferred
2001.Pbivent	!	2013.Pvariab	inferred
2001.Pcar_Psul	<	2013.PER	inferred
2001.Pcar_Psul	!	2013.PHY	inferred
2001.Pcar_Psul	<	2013.PHYLLO	inferred
2001.Pcar_Psul	!	2013.PHYsubcin	inferred
2001.Pcar_Psul	<	2013.Pbiv_Pspi	inferred
2001.Pcar_Psul	!	2013.Pbivent	inferred
2001.Pcar_Psul	<	2013.Pcar_Pspi	inferred
2001.Pcar_Psul	=	2013.Pcar_Psul	inferred
2001.Pcar_Psul	<	2013.Peve_Pspi	inferred
2001.Pcar_Psul	!	2013.Peve_Pvar	inferred
2001.Pcar_Psul	!	2013.Pevelyn	inferred
2001.Pcar_Psul	!	2013.Prectir	inferred
2001.Pcar_Psul	!	2013.Psalpin	inferred
2001.Pcar_Psul	!	2013.Pspinot	inferred
2001.Pcar_Psul	!	2013.Psplend	inferred
2001.Pcar_Psul	!	2013.Pvariab	inferred
2001.Pcarlud	<	2013.PER	inferred
2001.Pcarlud	!	2013.PHY	inferred
2001.Pcarlud	<	2013.PHYLLO	inferred
2001.Pcarlud	!	2013.PHYsubcin	inferred
2001.Pcarlud	<	2013.Pbiv_Pspi	inferred
2001.Pcarlud	!	2013.Pbivent	inferred
2001.Pcarlud	<	2013.Pcar_Pspi	inferred
2001.Pcarlud	<	2013.Pcar_Psul	inferred
2001.Pcarlud	=	2013.Pcarlud	inferred
2001.Pcarlud	<	2013.Peve_Pspi	inferred
2001.Pcarlud	!	2013.Peve_Pvar	inferred
2001.Pcarlud	!	2013.Pevelyn	inferred
2001.Pcarlud	!	2013.Ppubico	inferred
2001.Pcarlud	!	2013.Prectir	inferred
2001.Pcarlud	!	2013.Psal_Pspi	inferred
2001.Pcarlud	!	2013.Psalpin	inferred
2001.Pcarlud	!	2013.Pspinot	inferred
2001.Pcarlud	!	2013.Psplend	inferred
2001.Pcarlud	!	2013.Pvariab	inferred
2001.Peve_Psul	<	2013.PER	inferred
2001.Peve_Psul	!	2013.PHY	inferred
2001.Peve_Psul	<	2013.PHYLLO	inferred
2001.Peve_Psul	!	2013.PHYsubcin	inferred
2001.Peve_Psul	=	2013.Peve_Pspi	inferred
2001.Peve_Pvar	<	2013.PER	inferred
2001.Peve_Pvar	!	2013.PHY	inferred
2001.Peve_Pvar	<	2013.PHYLLO	inferred
2001.Peve_Pvar	!	2013.PHYsubcin	inferred
2001.Peve_Pvar	!	2013.Pbivent	inferred
2001.Peve_Pvar	!	2013.Pcar_Pspi	inferred
2001.Peve_Pvar	!	2013.Pcar_Psul	inferred
2001.Peve_Pvar	!	2013.Pcarlud	inferred
2001.Peve_Pvar	<	2013.Peve_Pspi	inferred
2001.Peve_Pvar	=	2013.Peve_Pvar	inferred
2001.Peve_Pvar	!	2013.Ppubico	inferred
2001.Peve_Pvar	!	2013.Prectir	inferred
2001.Peve_Pvar	!	2013.Psal_Pspi	inferred
2001.Peve_Pvar	!	2013.Psalpin	inferred
2001.Peve_Pvar	!	2013.Pspinot	inferred
2001.Peve_Pvar	!	2013.Psplend	inferred
2001.Peve_Pvar	!	2013.Psulcat	inferred
2001.Pevelyn	<	2013.PER	inferred
2001.Pevelyn	!	2013.PHY	inferred
2001.Pevelyn	<	2013.PHYLLO	inferred
2001.Pevelyn	!	2013.PHYsubcin	inferred
2001.Pevelyn	!	2013.Pbiv_Pspi	inferred
2001.Pevelyn	!	2013.Pbivent	inferred
2001.Pevelyn	!	2013.Pcar_Pspi	inferred
2001.Pevelyn	!	2013.Pcar_Psul	inferred
2001.Pevelyn	!	2013.Pcarlud	inferred
2001.Pevelyn	<	2013.Peve_Pspi	inferred
2001.Pevelyn	<	2013.Peve_Pvar	inferred
2001.Pevelyn	=	2013.Pevelyn	inferred
2001.Pevelyn	!	2013.Ppubico	inferred
2001.Pevelyn	!	2013.Prectir	inferred
2001.Pevelyn	!	2013.Psal_Pspi	inferred
2001.Pevelyn	!	2013.Psalpin	inferred
2001.Pevelyn	!	2013.Pspinot	inferred
2001.Pevelyn	!	2013.Psplend	inferred
2001.Pevelyn	!	2013.Psulcat	inferred
2001.Ppub_Psul	<	2013.PER	inferred
2001.Ppub_Psul	!	2013.PHY	inferred
2001.Ppub_Psul	<	2013.PHYLLO	inferred
2001.Ppub_Psul	!	2013.PHYsubcin	inferred
2001.Ppub_Psul	<	2013.Pbiv_Pspi	inferred
2001.Ppub_Psul	=	2013.Pcar_Pspi	inferred
2001.Ppub_Psul	<	2013.Peve_Pspi	inferred
2001.Ppub_Psul	!	2013.Peve_Pvar	inferred
2001.Ppub_Psul	!	2013.Pevelyn	inferred
2001.Ppub_Psul	!	2013.Prectir	inferred
2001.Ppub_Psul	!	2013.Pvariab	inferred
2001.Ppub_Psul_IC	<	2013.PER	inferred
2001.Ppub_Psul_IC	!	2013.PHY	inferred
2001.Ppub_Psul_IC	<	2013.PHYLLO	inferred
2001.Ppub_Psul_IC	!	2013.PHYsubcin	inferred
2001.Ppub_Psul_IC	<	2013.Pbiv_Pspi	inferred
2001.Ppub_Psul_IC	!	2013.Pbivent	inferred
2001.Ppub_Psul_IC	<	2013.Pcar_Pspi	inferred
2001.Ppub_Psul_IC	!	2013.Pcarlud	inferred
2001.Ppub_Psul_IC	<	2013.Peve_Pspi	inferred
2001.Ppub_Psul_IC	!	2013.Peve_Pvar	inferred
2001.Ppub_Psul_IC	!	2013.Pevelyn	inferred
2001.Ppub_Psul_IC	!	2013.Prectir	inferred
2001.Ppub_Psul_IC	=	2013.Psal_Pspi	inferred
2001.Ppub_Psul_IC	>	2013.Psalpin	inferred
2001.Ppub_Psul_IC	>	2013.Pspinot	inferred
2001.Ppub_Psul_IC	!	2013.Psplend	inferred
2001.Ppub_Psul_IC	!	2013.Psulcat	inferred
2001.Ppub_Psul_IC	!	2013.Pvariab	inferred
2001.Ppubico	<	2013.PER	inferred
2001.Ppubico	!	2013.PHY	inferred
2001.Ppubico	<	2013.PHYLLO	inferred
2001.Ppubico	!	2013.PHYsubcin	inferred
2001.Ppubico	<	2013.Pbiv_Pspi	inferred
2001.Ppubico	!	2013.Pbivent	inferred
2001.Ppubico	<	2013.Pcar_Pspi	inferred
2001.Ppubico	!	2013.Pcarlud	inferred
2001.Ppubico	<	2013.Peve_Pspi	inferred
2001.Ppubico	!	2013.Peve_Pvar	inferred
2001.Ppubico	!	2013.Pevelyn	inferred
2001.Ppubico	=	2013.Ppubico	inferred
2001.Ppubico	!	2013.Prectir	inferred
2001.Ppubico	!	2013.Psalpin	inferred
2001.Ppubico	!	2013.Pspinot	inferred
2001.Ppubico	!	2013.Psplend	inferred
2001.Ppubico	!	2013.Psulcat	inferred
2001.Ppubico	!	2013.Pvariab	inferred
2001.Prectir	<	2013.PER	inferred
2001.Prectir	!	2013.PHY	inferred
2001.Prectir	<	2013.PHYLLO	inferred
2001.Prectir	!	2013.PHYsubcin	inferred
2001.Prectir	!	2013.Pbiv_Pspi	inferred
2001.Prectir	!	2013.Pbivent	inferred
2001.Prectir	!	2013.Pcar_Pspi	inferred
2001.Prectir	!	2013.Pcar_Psul	inferred
2001.Prectir	!	2013.Pcarlud	inferred
2001.Prectir	!	2013.Peve_Pvar	inferred
2001.Prectir	!	2013.Pevelyn	inferred
2001.Prectir	!	2013.Ppubico	inferred
2001.Prectir	=	2013.Prectir	inferred
2001.Prectir	!	2013.Psal_Pspi	inferred
2001.Prectir	!	2013.Psalpin	inferred
2001.Prectir	!	2013.Pspinot	inferred
2001.Prectir	!	2013.Psplend	inferred
2001.Prectir	!	2013.Psulcat	inferred
2001.Prectir	!	2013.Pvariab	inferred
2001.Psplend	<	2013.PER	inferred
2001.Psplend	!	2013.PHY	inferred
2001.Psplend	<	2013.PHYLLO	inferred
2001.Psplend	!	2013.PHYsubcin	inferred
2001.Psplend	<	2013.Pbiv_Pspi	inferred
2001.Psplend	!	2013.Pcar_Psul	inferred
2001.Psplend	!	2013.Pcarlud	inferred
2001.Psplend	<	2013.Peve_Pspi	inferred
2001.Psplend	!	2013.Peve_Pvar	inferred
2001.Psplend	!	2013.Pevelyn	inferred
2001.Psplend	!	2013.Ppubico	inferred
2001.Psplend	!	2013.Prectir	inferred
2001.Psplend	!	2013.Psal_Pspi	inferred
2001.Psplend	!	2013.Psalpin	inferred
2001.Psplend	!	2013.Pspinot	inferred
2001.Psplend	=	2013.Psplend	inferred
2001.Psplend	!	2013.Psulcat	inferred
2001.Psplend	!	2013.Pvariab	inferred
2001.Psulcat	<	2013.PER	inferred
2001.Psulcat	!	2013.PHY	inferred
2001.Psulcat	<	2013.PHYLLO	inferred
2001.Psulcat	!	2013.PHYsubcin	inferred
2001.Psulcat	<	2013.Pbiv_Pspi	inferred
2001.Psulcat	!	2013.Pbivent	inferred
2001.Psulcat	<	2013.Pcar_Pspi	inferred
2001.Psulcat	<	2013.Pcar_Psul	inferred
2001.Psulcat	<	2013.Peve_Pspi	inferred
2001.Psulcat	!	2013.Peve_Pvar	inferred
2001.Psulcat	!	2013.Pevelyn	inferred
2001.Psulcat	!	2013.Ppubico	inferred
2001.Psulcat	!	2013.Prectir	inferred
2001.Psulcat	!	2013.Psal_Pspi	inferred
2001.Psulcat	!	2013.Psalpin	inferred
2001.Psulcat	!	2013.Pspinot	inferred
2001.Psulcat	!	2013.Psplend	inferred
2001.Psulcat	=	2013.Psulcat	inferred
2001.Psulcat	!	2013.Pvariab	inferred
2001.Pvariab	<	2013.PER	inferred
2001.Pvariab	!	2013.PHY	inferred
2001.Pvariab	<	2013.PHYLLO	inferred
2001.Pvariab	!	2013.PHYsubcin	inferred
2001.Pvariab	!	2013.Pbiv_Pspi	inferred
2001.Pvariab	!	2013.Pbivent	inferred
2001.Pvariab	!	2013.Pcar_Pspi	inferred
2001.Pvariab	!	2013.Pcar_Psul	inferred
2001.Pvariab	!	2013.Pcarlud	inferred
2001.Pvariab	<	2013.Peve_Pspi	inferred
2001.Pvariab	<	2013.Peve_Pvar	inferred
2001.Pvariab	!	2013.Ppubico	inferred
2001.Pvariab	!	2013.Prectir	inferred
2001.Pvariab	!	2013.Psal_Pspi	inferred
2001.Pvariab	!	2013.Psalpin	inferred
2001.Pvariab	!	2013.Pspinot	inferred
2001.Pvariab	!	2013.Psplend	inferred
2001.Pvariab	!	2013.Psulcat	inferred
2001.Pvariab	=	2013.Pvariab	inferred
2001.DER	>	2013.PER	input
2001.DER	>	2013.PHY	input
2001.DER	>	2013.PHYsubcin	input
2001.DER	>	2013.Pbiv_Pspi	input
2001.DER	>	2013.Pbivent	input
2001.DER	>	2013.Pcar_Pspi	input
2001.DER	>	2013.Pcar_Psul	input
2001.DER	>	2013.Pcarlud	input
2001.DER	>	2013.Peve_Pspi	input
2001.DER	>	2013.Peve_Pvar	input
2001.DER	>	2013.Pevelyn	input
2001.DER	>	2013.Ppubico	input
2001.DER	>	2013.Prectir	input
2001.DER	>	2013.Psal_Pspi	input
2001.DER	>	2013.Psalpin	input
2001.DER	>	2013.Pspinot	input
2001.DER	>	2013.Psplend	input
2001.DER	>	2013.Psulcat	input
2001.DER	>	2013.Pvariab	input
2001.PER	!	2013.PHY	input
2001.PER	!	2013.PHYsubcin	input
2001.PER	>	2013.Pbiv_Pspi	input
2001.PER	>	2013.Pbivent	input
2001.PER	>	2013.Pcar_Pspi	input
2001.PER	>	2013.Pcar_Psul	input
2001.PER	>	2013.Pcarlud	input
2001.PER	>	2013.Peve_Pspi	input
2001.PER	>	2013.Peve_Pvar	input
2001.PER	>	2013.Pevelyn	input
2001.PER	>	2013.Ppubico	input
2001.PER	>	2013.Prectir	input
2001.PER	>	2013.Psal_Pspi	input
2001.PER	>	2013.Psalpin	input
2001.PER	>	2013.Pspinot	input
2001.PER	>	2013.Psplend	input
2001.PER	>	2013.Psulcat	input
2001.PER	>	2013.Pvariab	input
2001.PHY	!	2013.PER	input
2001.PHYsubcin	!	2013.PER	input
2001.Pbiv_Psul	>	2013.Pbivent	input
2001.Pbiv_Psul	>	2013.Pcar_Pspi	input
2001.Pbiv_Psul	>	2013.Pcar_Psul	input
2001.Pbiv_Psul	>	2013.Pcarlud	input
2001.Pbiv_Psul	!	2013.Peve_Pvar	input
2001.Pbiv_Psul	>	2013.Ppubico	input
2001.Pbiv_Psul	>	2013.Psal_Pspi	input
2001.Pbiv_Psul	>	2013.Psalpin	input
2001.Pbiv_Psul	>	2013.Pspinot	input
2001.Pbiv_Psul	>	2013.Psplend	input
2001.Pbiv_Psul	>	2013.Psulcat	input
2001.Pbivent	!	2013.Pcar_Pspi	input
2001.Pbivent	!	2013.Psplend	input
2001.Pcar_Psul	>	2013.Pcarlud	input
2001.Pcar_Psul	!	2013.Ppubico	input
2001.Pcar_Psul	!	2013.Psal_Pspi	input
2001.Pcar_Psul	>	2013.Psulcat	input
2001.Pcarlud	!	2013.Psulcat	input
2001.Peve_Psul	>	2013.Pbiv_Pspi	input
2001.Peve_Psul	>	2013.Pbivent	input
2001.Peve_Psul	>	2013.Pcar_Pspi	input
2001.Peve_Psul	>	2013.Pcar_Psul	input
2001.Peve_Psul	>	2013.Pcarlud	input
2001.Peve_Psul	>	2013.Peve_Pvar	input
2001.Peve_Psul	>	2013.Pevelyn	input
2001.Peve_Psul	>	2013.Ppubico	input
2001.Peve_Psul	!	2013.Prectir	input
2001.Peve_Psul	>	2013.Psal_Pspi	input
2001.Peve_Psul	>	2013.Psalpin	input
2001.Peve_Psul	>	2013.Pspinot	input
2001.Peve_Psul	>	2013.Psplend	input
2001.Peve_Psul	>	2013.Psulcat	input
2001.Peve_Psul	>	2013.Pvariab	input
2001.Peve_Pvar	!	2013.Pbiv_Pspi	input
2001.Peve_Pvar	>	2013.Pevelyn	input
2001.Peve_Pvar	>	2013.Pvariab	input
2001.Pevelyn	!	2013.Pvariab	input
2001.Ppub_Psul	!	2013.Pbivent	input
2001.Ppub_Psul	>	2013.Pcar_Psul	input
2001.Ppub_Psul	>	2013.Pcarlud	input
2001.Ppub_Psul	>	2013.Ppubico	input
2001.Ppub_Psul	>	2013.Psal_Pspi	input
2001.Ppub_Psul	>	2013.Psalpin	input
2001.Ppub_Psul	>	2013.Pspinot	input
2001.Ppub_Psul	!	2013.Psplend	input
2001.Ppub_Psul	>	2013.Psulcat	input
2001.Ppub_Psul_IC	!	2013.Pcar_Psul	input
2001.Ppub_Psul_IC	!	2013.Ppubico	input
2001.Ppubico	!	2013.Pcar_Psul	input
2001.Ppubico	!	2013.Psal_Pspi	input
2001.Prectir	!	2013.Peve_Pspi	input
2001.Psplend	!	2013.Pbivent	input
2001.Psplend	!	2013.Pcar_Pspi	input
2001.Psulcat	!	2013.Pcarlud	input
2001.Pvariab	!	2013.Pevelyn	input
