# Supplementary material for: Reasoning over Taxonomic Change: Exploring Alignments for the Perelleschus Use Case
Source: PLoS One. 2015 Feb 20;10(2):e0118247. doi: 10.1371/journal.pone.0118247 (PMC4336294; doi:10.1371/journal.pone.0118247)
Supplement: S2 Dataset — Each output file, saved in. csv format, is sorted according to the deduced/inferred output MIR. See also S1 Dataset and main text. (ZIP) [file pone.0118247.s002.zip › figure2_mir.csv]

1.A	=	2.A	inferred
1.B	<	2.A	inferred
1.B	><	2.B	inferred
1.B	>	2.CD	inferred
1.B	><	2.F	inferred
1.B	!	2.G	inferred
1.B	!	2.H	inferred
1.B	!	2.I	inferred
1.C	<	2.A	inferred
1.C	<	2.B	inferred
1.C	<	2.CD	inferred
1.C	!	2.F	inferred
1.C	!	2.G	inferred
1.C	!	2.H	inferred
1.C	!	2.I	inferred
1.D	<	2.A	inferred
1.D	<	2.B	inferred
1.D	<	2.CD	inferred
1.D	!	2.F	inferred
1.D	!	2.G	inferred
1.D	!	2.H	inferred
1.D	!	2.I	inferred
1.E	<	2.A	inferred
1.E	!	2.B	inferred
1.E	!	2.CD	inferred
1.E	=	2.E	inferred
1.E	<	2.F	inferred
1.E	!	2.G	inferred
1.F	<	2.A	inferred
1.F	><	2.B	inferred
1.F	!	2.CD	inferred
1.F	!	2.E	inferred
1.F	><	2.F	inferred
1.G	<	2.A	inferred
1.G	<	2.B	inferred
1.G	!	2.E	inferred
1.G	!	2.F	inferred
1.G	=	2.G	inferred
1.H	<	2.A	inferred
1.H	!	2.B	inferred
1.H	!	2.CD	inferred
1.H	<	2.F	inferred
1.H	=	2.H	inferred
1.I	<	2.A	inferred
1.I	!	2.B	inferred
1.I	!	2.CD	inferred
1.I	<	2.F	inferred
1.I	=	2.I	inferred
1.A	>	2.B	input
1.A	>	2.CD	input
1.A	>	2.E	input
1.A	>	2.F	input
1.A	>	2.G	input
1.A	>	2.H	input
1.A	>	2.I	input
1.B	>	2.E	input
1.C	!	2.E	input
1.D	!	2.E	input
1.E	!	2.H	input
1.E	!	2.I	input
1.F	>	2.G	input
1.F	>	2.H	input
1.F	>	2.I	input
1.G	!	2.CD	input
1.G	!	2.H	input
1.G	!	2.I	input
1.H	!	2.E	input
1.H	!	2.G	input
1.H	!	2.I	input
1.I	!	2.E	input
1.I	!	2.G	input
1.I	!	2.H	input
