# Supplementary material for: Reasoning over Taxonomic Change: Exploring Alignments for the Perelleschus Use Case
Source: PLoS One. 2015 Feb 20;10(2):e0118247. doi: 10.1371/journal.pone.0118247 (PMC4336294; doi:10.1371/journal.pone.0118247)
Supplement: S2 Dataset — Each output file, saved in. csv format, is sorted according to the deduced/inferred output MIR. See also S1 Dataset and main text. (ZIP) [file pone.0118247.s002.zip › figure5_mir.csv]

1954.Pcarlud	<	1936.ELL	inferred
1954.Prectir	!	1936.ELL	inferred
1954.Prectir	!	1936.ELL_IC	inferred
1954.Psubcin	!	1936.ELL	inferred
1954.Psubcin	!	1936.ELL_IC	inferred
1954.PER	><	1936.ELL	input
1954.PER	!	1936.ELL_IC	input
1954.PER	>	1936.ELLcarlud	input
1954.Pcarlud	!	1936.ELL_IC	input
1954.Pcarlud	=	1936.ELLcarlud	input
1954.Prectir	!	1936.ELLcarlud	input
1954.Psubcin	!	1936.ELLcarlud	input
